# Supplementary material for: Metabolic Characterization of Peripheral Host Responses to Drainage-Resistant Klebsiella pneumoniae Liver Abscesses by Serum 1H-NMR Spectroscopy
Source: Front Cell Infect Microbiol. 2018 Jun 1;8:174. doi: 10.3389/fcimb.2018.00174 (PMC5992471; doi:10.3389/fcimb.2018.00174)
Supplement: Supplementary Table 1 — The concentration of different metabolites in plasma in both groups and the name of metabolites involved in the pathway analysis. [file Data_Sheet_1.XLSX]

## Sheet: Metabolites concentration
Number	Group	2-Hydroxybutyrate	2-Hydroxyisovalerate	2-Hydroxyvalerate	2-Oxoisocaproate	3-Hydroxybutyrate	3-Hydroxyisobutyrate	3-Hydroxyisovalerate	3-Methyl-2-oxovalerate	Acetate	Acetoacetate	Acetone	Alanine	Ascorbate	Aspartate	Betaine	Carnitine	Choline	Citrate	Creatine	Creatine phosphate	Creatinine	Dimethyl sulfone	Dimethylamine	Ethanol	Formate	Glucose	Glutamate	Glutamine	Glycine	Isobutyrate	Isoleucine	Lactate	Leucine	Lysine	Mannose	Methanol	Methionine	O-Acetylcarnitine	O-Phosphocholine	Phenylalanine	Proline	Pyruvate	Succinate	Threonine	Trimethylamine	Tyrosine	Urea	Valine
DSKPLA1	DSKPLA	0.066	0.0168	0.049	0.0059	0.167	0.0125	0.0017	0.016	0.0286	0.1313	0.0609	0.1378	0	0.024	0.0512	0.0177	0.0101	0.0285	0.0393	0.0126	0.0297	0	0.0013	0	0.0344	3.8867	0.0545	0.2111	0.0994	0.0021	0.0412	2.0958	0.0654	0.0813	0.0569	0.0782	0.0119	0.0038	0.0052	0.053	0.0776	0.0587	0.0036	0.053	0	0.035	0.0541	0.1554
DSKPLA2	DSKPLA	0.0472	0.0077	0.044	0.0045	0.0406	0.0113	0.0018	0.0155	0.0511	0.0097	0.0137	0.3796	0	0.0123	0.0599	0.0423	0.0131	0.0998	0.0219	0.0187	0.045	0.0042	0.0015	0	0.025	3.5644	0.0577	0.3613	0.2146	0.0022	0.0461	1.6888	0.0628	0.1187	0.0269	0.1111	0.0295	0.0057	0.0023	0.0524	0.2012	0.0353	0.0107	0.0931	0.0018	0.0723	0.1136	0.2087
DSKPLA3	DSKPLA	0.0284	0.0035	0.0227	0.0059	0.0376	0.0089	0	0.0116	0.0415	0.0212	0.0231	0.2854	0	0.0095	0.0305	0.0284	0.0059	0.049	0.0176	0.0147	0.0377	0.006	0.0017	0	0.0165	3.7608	0.042	0.2976	0.1335	0	0.0634	1.87	0.0613	0.095	0.0163	0.0786	0.0153	0.0037	0.0016	0.044	0.1254	0.0489	0.0053	0.0617	0.0012	0.0442	0.1245	0.1825
DSKPLA4	DSKPLA	0.0337	0.0075	0.0304	0.0048	0.0085	0.0101	0.0012	0.0119	0.0198	0.0069	0.005	0.4687	0	0	0.0377	0.0442	0.0114	0.0667	0.0295	0.027	0.0523	0.0043	0.0028	0	0.0139	3.1804	0.0492	0.3872	0.289		0.0621	1.8879	0.083	0.1132	0.0153	0.0916	0.0186	0.0036	0.0029	0.062	0.2368	0.0862	0.006	0.0888	0.0016	0.0613	0.1268	0.1922
DSKPLA5	DSKPLA	0.022	0.0035	0.0361	0.0041	0.03	0.0094	0.0008	0.0123	0.0572	0.0149	0.0136	0.3563	0	0	0.0606	0.0319	0.0074	0.1133	0.0236	0.0147	0.0442	0.0066	0.0068	0	0.017	3.5179	0.0405	0.4461	0.1304	0.0021	0.0554	1.4817	0.0758	0.1045	0.0216	0.1036	0.017	0.003	0.0043	0.0472	0.1224	0.0399	0.0047	0.0615	0	0.0582	0.0942	0.1897
DSKPLA6	DSKPLA	0.0305	0.0058	0.0341	0.0049	0.034	0.0092	0.0019	0.0145	0.0358	0.0161	0.0122	0.3758			0.0426	0.0473	0.009	0.0851	0.0432	0.0264	0.0376	0.0047	0.006	0.0082	0.0207	5.4846		0.3167	0.1826	0.0019	0.0591	2.0643	0.0956	0.1321	0.0305	0.0982	0.0213	0.0069	0.0035	0.0398	0.1831	0.0563	0.0032	0.0823	0.0012	0.057	0.0831	0.1982
DSKPLA7	DSKPLA	0.0339	0.0032	0.0544	0.005	0.0493	0.0114	0	0.0148	0.0456	0.0244	0.0113	0.4046	0	0	0.0371	0.0397	0.0048	0.0825	0.0211	0.0171	0.0679	0.0025	0.0012	0	0.0255	3.4858	0.0574	0.3941	0.1758	0.0016	0.0626	1.9661	0.0915	0.13	0.0175	0.114	0.0233	0.0059	0.0031	0.051	0.153	0.0247	0.0055	0.0746	0.0017	0.0468	0.1014	0.1946
DSKPLA8	DSKPLA	0.0608	0.0065	0.0226	0.0041	0.0187	0.0078	0.0013	0.0159	0.0283	0.008	0.0066	0.4992	0.0112	0	0.0416	0.0422	0.0072	0.0834	0.0091	0.0183	0.0564	0.0031	0.0017	0	0.024	3.7818	0.052	0.3701	0.1467	0.0024	0.0688	2.2801	0.0987	0.1243	0.0216	0.1072	0.0226	0.0044	0.0063	0.0647	0.2138	0.031	0.0066	0.0708	0.0022	0.0482	0.0795	0.2058
DSKPLA9	DSKPLA	0.0587	0.0032	0.0181	0.0046	0.0251	0.0089	0.0015	0.0144	0.0617	0.0045	0.0149	0.2841	0	0	0.0278	0.0339	0.0079	0.0801	0.0305	0.0103	0.0409	0.0036	0.0009	0.0054	0.0237	3.1934	0.0384	0.3044	0.1549	0.0022	0.0553	1.7421	0.0678	0.1156	0.0193	0.1409	0.019	0.0046	0.002	0.0464	0.0903	0.0471	0.0035	0.0402	0	0.0414	0.0793	0.1627
DSKPLA10	DSKPLA	0.0302	0.007	0.0403	0.0033	0.0222	0.0093	0	0.0138	0.0389	0.0058	0.0105	0.42	0.0053	0.0153	0.0373	0.0409	0.0086	0.0845	0.0319	0.0177	0.0375	0.004	0.0012	0	0.0248	3.7193	0.0674	0.2997	0.1397	0	0.0527	2.6698	0.0808	0.1282	0.0195	0.1017	0.0233	0.0052	0.0035	0.0488	0.2115	0.0669	0.0077	0.0488	0	0.0551	0.1014	0.1736
DSKPLA11	DSKPLA	0.0342	0.0065	0.0426	0.0054	0.0192	0.0126	0.0015	0.0122	0.0246	0.0098	0.0076	0.4637	0	0	0.0316	0.0365	0.0071	0.0472	0.0443	0.0206	0.0369	0.003	0.0014	0	0.0192	3.8687	0.0376	0.314	0.207	0	0.0723	1.497	0.1087	0.1415	0.0176	0.1093	0.0197	0.0028	0.0051	0.0486	0.2427	0.0409	0.0035	0.1484	0	0.0509	0.0953	0.2666
DSKPLA12	DSKPLA	0.0686	0.0042	0.0145	0.0046	0.019	0.0072	0.001	0.0123	0.0466	0.0096	0.0096	0.3312	0.0137	0.0223	0.0551	0.0508	0.0121	0.0842	0.0204	0.0228	0.0544	0.0128	0.0081	0.0046	0.0296	3.4726	0.045	0.3499	0.2289	0.0012	0.0477	1.6117	0.0763	0.112	0.0219	0.1858	0.0202	0.0067	0.0034	0.0478	0.1627	0.0122	0.0077	0.0848	0.0017	0.0535	0.1148	0.1684
DSKPLA13	DSKPLA	0.0975	0.009	0.0386	0.0035	0.0405	0.0216	0.0024	0.0181	0.0532	0.02	0.017	0.391	0.0109	0	0.0456	0.0451	0.0115	0.1035	0.0344	0.0208	0.0794	0.0045	0.0077	0.0089	0.0337	5.3951	0.0678	0.458	0.2105	0.0028	0.0845	1.8385	0.1174	0.1969	0.0381	0.2382	0.0329	0.005	0	0.0712	0.283	0.0078	0.0083	0.1126	0	0.0661	0.1103	0.2643
DSKPLA14	DSKPLA	0.0842	0.0104	0.0204	0.0052	0.0044	0.0074	0.0016	0.0133	0.0656	0.0032	0.0096	0.2833	0	0.0241	0.0466	0.0261	0.01	0.133	0.0151	0.024	0.053	0.0048	0.0115	0.0168	0.0401	3.498	0.0905	0.368	0.2136	0.0036	0.0448	2.1726	0.0721	0.1133	0.0274	0.1722	0.0227	0.0027	0.0022	0.0626	0.118	0.0348	0.005	0.0591	0.0024	0.0516	0.0946	0.1256
DSKPLA15	DSKPLA	0.0446	0.0058	0.035	0.006	0.1199	0.0127	0	0.0146	0.0288	0.0417	0.0228	0.3335	0	0	0.0485	0.0351	0.0073	0.1107	0.0405	0.0271	0.0547	0.0063	0.0025	0	0.0202	3.5889	0.0373	0.3743	0.1337	0	0.0579	1.8231	0.0896	0.1295	0.0282	0.1042	0.024	0.0063	0.0058	0.0569	0.1554	0.0427	0.0062	0.0679	0	0.053	0.1166	0.1904
DSKPLA16	DSKPLA	0.0345	0.0032	0.0156	0.0043	0.0154	0.0075	0	0.0104	0.0462	0.0103	0.0078	0.3729	0.0118	0	0.0479	0.0419	0.0065	0.0719	0.037	0.0133	0.0379	0.0053	0.0082	0.0049	0.0172	3.2845	0.0343	0.2317	0.1908	0	0.0485	1.6878	0.0756	0.139	0.0173	0.1323	0.0231	0.0044	0.0024	0.0414	0.1682	0.0321	0.006	0.0828	0	0.0464	0.0716	0.1642
DSKPLA17	DSKPLA	0.0491	0.0193	0.0281	0.0066	0.1786	0.0082	0.0022	0.0141	0.0468	0.0577	0.0459	0.193	0	0	0.0442	0.0279	0.0065	0.0687	0.0238	0.0275	0.0455	0.0035	0.0021	0.0173	0.0175	3.2586	0.0393	0.3576	0.1515	0	0.0512	1.0451	0.0946	0.0922	0.0163	0.0807	0.0154	0.0065	0.0054	0.0373	0.1725	0.0109	0.0045	0.0721	0	0.0378	0.0555	0.1728
DSKPLA18	DSKPLA	0.1775	0.0173	0.0145	0.0129	0.2692	0.0335	0.0044	0.0259	0.0238	0.1343	0.0544	0.2649	0	0.0209	0.0386	0.0718	0.0131	0.058	0.1387	0.0223	0.064	0.0066	0.0021	0	0.0337	9.513	0.0394	0.0895	0.1632	0	0.0873	2.6591	0.1383	0.136	0.1227	0.0791	0.0281	0.0135	0	0.1127	0.0807	0.1178	0.0048	0.0365	0	0.0388	0.1736	0.24
DSKPLA19	DSKPLA	0.0356	0.0073	0.0136	0.0041	0.0148	0.0092	0.0014	0.0106	0.0364	0.0089	0.0092	0.3046	0	0.0169	0.0485	0.0364	0.0089	0.0902	0.0107	0.0191	0.0572	0.0058	0.0068	0	0.0272	5.6507	0.0517	0.2073	0.2225	0	0.0465	1.4308	0.0764	0.1118	0.0306	0.0944	0.0251	0.0034	0	0.063	0.1324	0.0354	0.0072	0.0674	0.0026	0.0542	0.0806	0.164
DSKPLA20	DSKPLA	0.038	0.0072	0.0386	0.0055	0.0254	0.0128	0.0017	0.0156	0.0427	0.0098	0.0204	0.5136	0.0072	0.0227	0.0465	0.0526	0.0123	0.0663	0.0404	0.0385	0.0684	0.0043	0.002	0.0081	0.0231	4.1439	0.1336	0.3733	0.3272	0.0024	0.1062	2.6036	0.1272	0.1689	0.027	0.1238	0.0265	0.0044	0.0055	0.0612	0.149	0.0548	0.0093	0.1349	0.003	0.0889	0.1333	0.3084
DRKPLA1	DRKPLA	0.0898	0.0077	0.0529	0.0075	0.1998	0.0108	0.0013	0.0141	0.0284	0.1829	0.0475	0.1894	0.0097	0.0284	0.0187	0.0306	0.0086	0.0401	0.0096	0.0137	0.0402	0.0007	0.0014	0.0125	0.0359	3.6842	0.0517	0.0973	0.105	0.0019	0.0493	2.3106	0.0752	0.0646	0.0442	0.0794	0.0151	0.0109	0	0.1063	0.0667	0.0638	0.0055	0.0166	0	0.0262	0.0677	0.1672
DRKPLA2	DRKPLA	0.1102	0.0268	0.041	0.0084	0.1532	0.0144	0.003	0.021	0.025	0.0987	0.0448	0.22	0	0.0469	0.0563	0.0314	0.0139	0.0501	0.0653	0.0287	0.0265	0.0121	0.0015	0.0047	0.0236	7.7986	0.1322	0.1564	0.1779	0.0022	0.0611	3.8285	0.0853	0.112	0.0701	0.0694	0.0169	0.0116	0.0052	0.0824	0.0706	0.0712	0.0124	0.0706	0.0017	0.0512	0.0803	0.162
DRKPLA3	DRKPLA	0.0519	0.0083	0.0399	0.0065	0.0856	0.0105	0.0021	0.0175	0.0393	0.0357	0.0175	0.158	0	0.0122	0.0445	0.0296	0.0088	0.0536	0.0167	0.0192	0.0266	0.0058	0.0027	0.0061	0.0403	4.2704	0.0614	0.1611	0.1773	0.0034	0.0358	2.4385	0.074	0.0763	0.052	0.0984	0.0131	0.0047	0.0011	0.0682	0.0889	0.0701	0.0045	0.0305	0.0016	0.0384	0.0466	0.1257
DRKPLA4	DRKPLA	0.1629	0.072	0.0178	0.0066	0.2683	0.0104	0.0018	0.0226	0.0297	0.2285	0.0536	0.0842	0	0.0103	0.0306	0.0309	0.0065	0.0369	0.0663	0.0069	0.028	0.0007	0.002	0.0076	0.036	6.4937	0.0394	0.1244	0.1295	0.0023	0.0362	2.1261	0.0519	0.0741	0.0506	0.0829	0.0109	0.0147	0.0039	0.0391	0.0481	0.0591	0.0063	0.061	0.0069	0.0325	0.036	0.106
DRKPLA5	DRKPLA	0.0864	0.0297	0.0518	0.0085	0.3612	0.0236	0.0069	0.0219	0.0391	0.1819	0.1545	0.1729	0	0.0255	0.059	0.0237	0.0097	0.0616	0.0626	0.0128	0.0249	0.0034	0.0044	0.007	0.0508	7.0113	0.0857	0.1363	0.1563	0.0023	0.0785	3.3582	0.1072	0.0692	0.0679	0.098	0.0125	0.0062	0.0022	0.0699	0.1783	0.1004	0.0086	0.0296	0	0.0223	0.1028	0.2139
DRKPLA6	DRKPLA	0.047	0.0058	0.0327	0.0046	0.015	0.0095	0.0016	0.0113	0.0345	0.0075	0.0065	0.2268	0	0.0275	0.035	0.0356	0.0078	0.0364	0.013	0.0178	0.0362	0.0014	0.0015	0.0051	0.0242	4.5564	0.0519	0.1548	0.1507	0.0015	0.0503	2.069	0.0694	0.1009	0.0334	0.0892	0.0209	0.0032	0.0031	0.0518	0.1127	0.026	0.0058	0.0565	0.0013	0.0425	0.0701	0.1227
DRKPLA7	DRKPLA	0.046	0.0077	0.0359	0.0046	0.0309	0.0093	0.003	0.0138	0.0299	0.0154	0.0083	0.2246	0	0.0141	0.049	0.0378	0.0076	0.0481	0.0228	0.0222	0.029	0.0067	0.0014	0.0044	0.0283	4.4439	0.043	0.1855	0.1329	0.0014	0.0501	1.6653	0.0738	0.1198	0.0423	0.0884	0.0119	0.0036	0.0019	0.0527	0.099	0.0309	0.0042	0.0481	0.001	0.0442	0.0655	0.1546
DRKPLA8	DRKPLA	0.0478	0.0104	0.0402	0.0068	0.01	0.0125	0.003	0.0104	0.0294	0.0088	0.0049	0.314	0	0.0143	0.0595	0.0315	0.0078	0.0407	0.0532	0.0226	0.0456	0.0027	0.0063	0.01	0.0263	3.3539	0.0504	0.2496	0.1711	0.0015	0.0521	2.0573	0.0819	0.1535	0.0382	0.0858	0.023	0	0.0042	0.0705	0.0896	0.0591	0.0051	0.0904	0.0014	0.0728	0.0746	0.1729
DRKPLA9	DRKPLA	0.3332	0.0774	0.0645	0.023	0.7753	0.04	0.0078	0.0402	0.066	0.3586	0.1558	0.5074	0	0.0312	0.2252	0.0617	0.0258	0.116	0.1207	0.0398	0.0426	0.0044	0.0089	0	0.0559	5.2194	0.1094	0.3213	0.2148	0.005	0.1106	3.6691	0.1798	0.2311	0.057	0.1256	0.0588	0.0393	0.0029	0.1181	0.2134	0.066	0.0227	0.0896	0.0065	0.1133	0.3115	0.3197
DRKPLA10	DRKPLA	0.0573	0.0112	0.0203	0.0047	0.1075	0.0055	0.0024	0.0119	0.0333	0.0773	0.0178	0.1698	0	0.0338	0.0533	0.0169	0.0054	0.0382	0.0146	0.0156	0.0247	0.0024	0.004	0.0179	0.0315	3.8763	0.0608	0.2328	0.152	0.0021	0.0387	1.4847	0.0696	0.0967	0.0548	0.1086	0.0135	0.0024	0.0084	0.0804	0.0965	0.0289	0.0055	0.0814	0.0184	0.0486	0.0544	0.1288
DRKPLA11	DRKPLA	0.0862	0.0089	0.0398	0.0065	0.0975	0.0142	0.0053	0.0174	0.0158	0.0343	0.0263	0.2406	0	0.0152	0.0425	0.0423	0.013	0.0468	0.0333	0.0185	0.0475	0.0047	0.0019	0	0.0271	5.0969	0.0839	0.3136	0.1997	0.0016	0.1053	1.5219	0.1246	0.1443	0.0693	0.0735	0.0166	0.0093	0.0063	0.0574	0.1356	0.0222	0.0053	0.1056	0.0037	0.0632	0.1302	0.2614
DRKPLA12	DRKPLA	0.1099	0.0127	0.0212	0.0042	0.9837	0.0195	0.0025	0.0098	0.0315	0.0529	0.4588	0.1183	0	0.0127	0.0509	0.0153	0.0112	0.0377	0.0475	0.005	0.0254	0.0016	0	0.0084	0.0182	6.3119	0.0563	0.0701	0.1139	0	0.0445	0.9835	0.0704	0.084	0.0647	0.0779	0.0174	0.006	0.0014	0.0564	0.0802	0.0174	0.0047	0.038	0.0048	0.0489	0.0487	0.154
DRKPLA13	DRKPLA	0.0518	0.0118	0.0165	0.0056	0.3486	0.0081	0.0018	0.0095	0.0332	0.0156	0.1377	0.1146	0	0	0.0502	0.0204	0.0073	0.0657	0.0113	0.0107	0.0304	0.0012	0.0019	0.0144	0.0411	2.5319	0.0739	0.1366	0.0589	0	0.0294	1.1621	0.043	0.066	0	0.0517	0.008	0.0094	0.0021	0.0361	0.0866	0.0359	0.0066	0.0248	0.0018	0.0251	0.0847	0.0872
DRKPLA14	DRKPLA	0.0401	0.009	0.0343	0.0073	0.0125	0.01	0.0046	0.0131	0.0255	0.0056	0.0108	0.3297	0	0.0466	0.0407	0.0359	0.0131	0.0352	0.0216	0.0206	0.0377	0.0013	0.0013	0.006	0.0231	3.3518	0.1635	0.1453	0.1453	0.0022	0.0559	2.869	0.0813	0.1292	0.0327	0.1229	0.0225	0.0019	0.0125	0.0647	0.1333	0.0892	0.0071	0.0749	0.0019	0.0613	0.0755	0.1521
DRKPLA15	DRKPLA	0.0541	0.0127	0.0355	0.0082	0.2009	0.0065	0.0038	0.0167	0.0286	0.0415	0.0896	0.3069		0.03	0.045	0.0311	0.0133	0.0436	0.017	0.0383	0.0389		0.0011		0.0212	7.221	0.1134	0.2905	0.1931		0.1006	2.1381	0.1346	0.1886	0.0887	0.0798	0.0263	0.0067	0.0078	0.0602	0.1603	0.0589	0.0039	0.1141	0.0011	0.0756		0.2396
DRKPLA16	DRKPLA	0.2782	0.0536	0.0455	0.0145	1.6781	0.0573	0.0175	0.0304	0.0483	0.5444	0.3754	0.1902	0	0	0.04	0.0356	0.0219	0.0437	0.179	0.0259	0.0502	0.0059	0.0027	0	0.0346	11.6559	0.0423	0.1158	0.1419	0	0.0906	2.3483	0.151	0.1814	0.1248	0.0767	0.0304	0.0173	0	0.0646	0.1389	0.0603	0.0097	0.0576	0.0053	0.0534	0.541	0.2773
DRKPLA17	DRKPLA	0.0774	0.0127	0.0435	0.0079	0.2295	0.0161	0.0018	0.0174	0.0251	0.119	0.0393	0.1921		0.0257	0.1663	0.0252	0.0108	0.0741	0.0173	0.0149	0.0273	0.0021			0.0283	3.8455	0.0603	0.2278	0.0581	0	0.0477	2.4393	0.0966	0.0989	0.0489	0.1087	0.0218	0.0077	0.0039	0.0605	0.11	0.0847	0.005	0.0416	0.0057	0.0461	0.0594	0.1988
DRKPLA18	DRKPLA	0.1016	0.0316	0.0276	0.0086	0.4865	0.0213	0.0032	0.0189	0.0423	0.2282	0.0899	0.1433	0	0.0118	0.0747	0.0099	0.0093	0.046	0.0126	0.0098	0.0408	0.0023	0.0018	0.005	0.0222	7.5473	0.0634	0.1075	0.0758	0.0011	0.0465	1.4791	0.0716	0.0754	0.0837	0.0706	0.0112	0.0038	0.0015	0.049	0.0574	0.0328	0.0059	0.0268	0.0011	0.0282	0.066	0.1529
DRKPLA19	DRKPLA	0.1899	0.0189	0.0477	0.0081	1.4873	0.0533	0.0035	0.0181	0.0953	0.4688	0.2086	0.2749	0.0337	0.0341	0.03	0.0171	0.0049	0.0485	0.0493	0.0231	0.1362	0.0104	0.0059		0.0389	17.2544	0.0858	0.1898	0.1114	0.0042	0.0574	2.865	0.109	0.1083	0.1765	0.0857	0.0144	0.0207		0.0893	0.1009	0.0301	0.0091	0.0323	0	0.0448	0.6898	0.1931
DRKPLA20	DRKPLA	0.0276	0.0027	0.0317	0.0045	0.0458	0.0084	0.0011	0.0121	0.0567	0.0226	0.0138	0.3242	0	0	0.0451	0.0643	0.0087	0.0819	0.0196	0.0167	0.0556	0.0145	0.002	0	0.0238	8.8305	0.0658	0.3136	0.1898	0	0.074	1.6439	0.079	0.1321	0.0543	0.1144	0.0151	0.0103	0.0056	0.0453	0.1558	0.0495	0.0079	0.0685	0	0.0501	0.1131	0.2006
[truncated: 2 more columns]

## Sheet: name_map
Query	Match	HMDB	PubChem	KEGG	Comment
2-Hydroxybutyrate	2-Hydroxybutyric acid	HMDB00008	11266	C05984	1
2-Hydroxyisovalerate	2-Hydroxy-3-methylbutyric acid	HMDB00407	99823		1
2-Hydroxyvalerate	2-Hydroxyvaleric acid	HMDB01863	98009		1
2-Oxoisocaproate	Ketoleucine	HMDB00695	70	C00233	1
3-Hydroxybutyrate	3-Hydroxybutyric acid	HMDB00357	441	C01089	1
3-Hydroxyisobutyrate	(S)-3-Hydroxyisobutyric acid	HMDB00023	440873	C06001	1
3-Hydroxyisovalerate	3-Hydroxyisovaleric acid	HMDB00754	69362		1
3-Methyl-2-oxovalerate	3-Methyl-2-oxovaleric acid	HMDB00491	47	C03465	1
Acetate	Acetic acid	HMDB00042	176	C00033	1
Acetoacetate	Acetoacetic acid	HMDB00060	96	C00164	1
Acetone	Acetone	HMDB01659	180	C00207	1
Alanine	Alanine	METPA0179	NA	C01401	1
Ascorbate	Ascorbic acid	HMDB00044	54670067	C00072	1
Aspartate	L-Aspartic acid	HMDB00191	5960	C00049	1
Betaine	Betaine	HMDB00043	247	C00719	1
Carnitine	Carnitine	METPA0048	NA	C00487	1
Choline	Choline	HMDB00097	305	C00114	1
Citrate	Citric acid	HMDB00094	311	C00158	1
Creatine	Creatine	HMDB00064	586	C00300	1
Creatine phosphate	Phosphocreatine	HMDB01511	587	C02305	1
Creatinine	Creatinine	HMDB00562	588	C00791	1
Dimethyl sulfone	Dimethyl sulfone	HMDB04983	6213	C11142	1
Dimethylamine	Dimethylamine	HMDB00087	674	C00543	1
Ethanol	Ethanol	HMDB00108	702	C00469	1
Formate	Formic acid	HMDB00142	284	C00058	1
Glucose	D-Glucose	HMDB00122	5793	C00031	1
Glutamate	D-Glutamic acid	HMDB03339	23327	C00217	1
Glutamine	L-Glutamine	HMDB00641	5961	C00064	1
Glycine	Glycine	HMDB00123	750	C00037	1
Isobutyrate	Isobutyric acid	HMDB01873	6590	C02632	1
Isoleucine	(+/-)-erythro-Isoleucine	HMDB33923	791	C16434	1
Lactate	L-Lactic acid	HMDB00190	107689	C00186	1
Leucine	L-Leucine	HMDB00687	6106	C00123	1
Lysine	L-Lysine	HMDB00182	5962	C00047	1
Mannose	D-Mannose	HMDB00169	18950	C00159	1
Methanol	Methanol	HMDB01875	887	C00132	1
Methionine	NA	NA	NA	NA	0
O-Acetylcarnitine	L-Acetylcarnitine	HMDB00201	1	C02571	1
O-Phosphocholine	Phosphorylcholine	HMDB01565	1014	C00588	1
Phenylalanine	L-Phenylalanine	HMDB00159	6140	C00079	1
Proline	L-Proline	HMDB00162	145742	C00148	1
Pyruvate	Pyruvic acid	HMDB00243	1060	C00022	1
Succinate	Succinic acid	HMDB00254	1110	C00042	1
Threonine	L-Threonine	HMDB00167	6288	C00188	1
Trimethylamine	Trimethylamine	HMDB00906	1146	C00565	1
Tyrosine	L-Tyrosine	HMDB00158	6057	C00082	1
Urea	Urea	HMDB00294	1176	C00086	1
Valine	L-Valine	HMDB00883	6287	C00183	1
myo-Inositol	Myoinositol	HMDB00211	NA	C00137	1
tao-Methylhistidine	NA	NA	NA	NA	0
